# Supplementary material for: Five New Cantharidin Derivatives from the Insect Mylabris cichorii L. and Their Potential against Kidney Fibrosis In Vitro
Source: Molecules. 2023 Mar 21;28(6):2822. doi: 10.3390/molecules28062822 (PMC10056085; doi:10.3390/molecules28062822)
Supplement: Supplementary file 1 [file molecules-28-02822-s001.zip]

Archive with 1 entries (1 files):
- molecules-2268529-supplementary.pdf
